# Supplementary material for: Three-Dimensional Cell Metabolomics Deciphers the Anti-Angiogenic Properties of the Radioprotectant Amifostine
Source: Cancers (Basel). 2021 Jun 9;13(12):2877. doi: 10.3390/cancers13122877 (PMC8230228; doi:10.3390/cancers13122877)
Supplement: Supplementary file 1 [file cancers-13-02877-s001.zip]

Archive with 1 entries (1 files):
- cancers-1228113-SI.pdf
